# Supplementary material for: General Intelligence in Another Primate: Individual Differences across Cognitive Task Performance in a New World Monkey (Saguinus oedipus)
Source: PLoS One. 2009 Jun 17;4(6):e5883. doi: 10.1371/journal.pone.0005883 (PMC2690653; doi:10.1371/journal.pone.0005883)
Supplement: Table S2 — Rank data of animal performance on cognitive tasks. (0.00 MB DOC) [file pone.0005883.s005.doc]

subject,occluded.reach,a.not.b,reversal.learning.1,reversal.learning.2,reversal.learning.3,exploration.1,exploration.2,exploration.3,exploration.4,exploration.5,exploration.6,numerical.discrim,targeted.reach.1,targeted.reach.2,targeted.reach.3,targeted.reach.4,targeted.reach.5,object.tracking.1,object.tracking.2,food.extraction.1,food.extraction.2,acoustic.discrim.1,acoustic.discrim.2,acoustic.discrim.3,acoustic.discrim.4,social.tracking,hidden.reward
Aslin,13,1,1,6,2,4,8,16,5,3,6,15,,,,,,8,5,6,8,10,16,5,7,17,7
Baillargeon,6,,1,4,,15,16,9,9,7,12,9,2,4,2,2,4,19,6,9,1,19,1,9,14,7,8
Bloom,1,,15,,,5,10,2,16,14,7,13,1,1,3,8,2,17,14,12,11,4,12,15,9,13,19
Boyko,,,10,,,9,5,8,15,8,3,4,14,17,18,19,18,16,16,2,11,,,,,6,12
Dehaene,11,,1,,,13,3,12,13,12,13,6,14,17,18,19,18,,,12,11,12,18,4,9,11,10
Dennett,16,,10,4,6,6,12,13,6,4,2,8,14,17,18,19,18,5,15,12,9,14,1,11,12,15,
Gentner,1,11,1,6,2,8,13,1,11,9,4,13,7,2,5,10,10,9,7,12,11,,,,,17,9
Ghazanfar,8,1,1,,,,,,,,,18,6,6,6,3,8,10,20,,,2,5,1,6,3,11
Gleitman,9,,15,,,11,9,6,1,11,8,19,14,14,17,14,12,18,11,12,11,16,1,2,3,8,12
Goodall,,1,1,,,12,7,15,4,2,13,12,13,7,15,11,16,15,4,5,5,12,14,16,13,12,3
Hrdy,16,1,1,2,4,,,,,,,11,5,5,4,6,3,12,13,7,10,1,5,6,5,,1
Jackendoff,16,,,,,,,,,,,,3,3,7,5,,13,19,,,,,,,,
Jusczyk,7,1,10,2,4,7,14,4,14,10,10,9,10,9,9,12,7,6,17,4,7,11,18,9,1,5,6
Kralik,10,,10,,,2,6,14,10,14,1,1,8,11,12,17,1,1,2,1,2,9,5,13,16,14,18
Markman,16,,15,8,,,,,,,,15,14,13,8,4,9,20,9,3,6,6,10,6,17,9,15
Mehler,4,1,1,,,1,4,10,8,1,13,5,12,10,1,15,13,14,3,8,11,16,5,16,19,1,1
Newport,13,1,,,,,,,,,,,14,17,16,9,6,11,18,12,11,3,15,18,8,,
Pinker,11,,10,,,14,11,5,12,5,9,7,4,8,11,7,15,3,1,12,11,8,1,11,1,4,4
Santos,15,1,15,9,7,10,1,7,2,13,5,1,9,12,10,1,14,4,12,12,11,7,10,13,18,16,17
Weiss,4,1,1,1,1,3,2,11,7,6,11,1,14,15,14,16,5,2,8,10,3,5,5,6,4,2,5
Wrangham,,,,,,,,,,,,,14,17,18,18,11,,,11,4,14,17,3,9,,16
Wynn,1,11,19,,,16,15,3,3,14,13,17,11,16,13,13,17,7,10,12,11,18,13,19,15,10,14
